# Supplementary material for: Comparing gene annotation enrichment tools for functional modeling of agricultural microarray data
Source: BMC Bioinformatics. 2009 Oct 8;10(Suppl 11):S9. doi: 10.1186/1471-2105-10-S11-S9 (PMC3226198; doi:10.1186/1471-2105-10-S11-S9)
Supplement: Additional file 1 — Test gene-set. Column 1 contains 150 randomly selected EST Array IDs from the FHCRC 13 K chicken cDNA microarray. Column 2 contains all 150 corresponding Entrez Gene IDs and column 3 contains all 150 corresponding UniProtKB accession numbers. The first 60 IDs were used to evaluate the level of annotation provided by each tool. [file 1471-2105-10-S11-S9-S1.xls]

## Sheet: Standard Gene Set
FHCRC ARRAY ID	Entrez Gene ID	UniprotKB accession
C0004125_D15	395416	Q5F364
DT40subNB_11C3	418763	Q5ZJL8
Pat_2b1	420488	Q5ZHQ6
C0004126_A3	419169	Q5ZJA4
C0004130_K8	419194	Q5ZKP6
Pat-19_b9	419626	Q5ZI51
C0004109_B13	428446	Q5NDE8
C0004113_O10	552895	P07997
C0004105_O5	416842	Q5ZKK3
C0004127_D9	415792	Q5ZIE6
Pat_6d8	426074	Q5F433
C0004122_B12	420210	Q5ZHL0
C0004106_A13	424891	Q5ZJZ5
C0004126_L21	415730	Q5ZKG2
DT40subNB_16G9	424073	Q5ZLT7
C0004120_K7	417771	P28497
C0004129_D21	423086	Q5F408
C0004109_H3	417701	Q5ZHZ4
C0004107_B17	419971	Q5ZK95
C0004105_N20	414884	Q9PU41
Pat_5c3	395551	Q90826
DKFZ426_29O8	415400	P29332
C0004102_H11	415797	O93319
C0004110_G17	414745	P10288
C0004127_F3	417226	Q5ZKN1
C0004119_M24	423320	P21566
C0004130_J24	419535	Q5ZJB7
C0004109_I22	418126	P30372
C0004101_J3	420669	Q5ZIW2
C0004128_P4	416504	Q5ZJF1
C0004104_N19	416975	Q5ZLL5
C0004122_A16	374211	P40220
C0004116_O23	417553	Q04929
C0004124_P19	418546	P02504
Pat-21_e9	414798	P00174
C0004112_C3	414854	P19098
Pat_4e1	395343	O13113
Pat-17_c5	417892	P28675
C0004111_N11	421327	Q5F3C1
C0004127_G7	427152	Q5ZLD2
Pat_7c10	420448	Q5F3Z5
C0004118_M22	421991	Q4W5Z4
C0004112_G20	424574	Q5ZKI2
Pat_8h12	417286	Q5ZMC0
Pat_1f9	420272	Q5ZLA5
C0004129_G4	418033	Q5F428
DT40subNB_33	421602	Q5ZJ64
C0004120_B16	417890	Q90944
DKFZ426_2P6	418896	Q5ZM71
C0004126_L10	421949	Q5ZI04
C0004125_J13	416018	P23824
C0004124_H9	419106	P23825
C0004120_D14	415803	P11183
Pat_10e11	417044	P63247
Pat_10g2	426787	Q5ZLC9
C0004127_P13	415627	Q5ZHP3
C0004125_A21	416650	P02007
C0004109_M10	421853	Q5ZIR5
C0004105_M19	420630	Q5YLH5
C0004102_D7	415703	Q5ZJG8
