# Supplementary material for: Comparing gene annotation enrichment tools for functional modeling of agricultural microarray data
Source: BMC Bioinformatics. 2009 Oct 8;10(Suppl 11):S9. doi: 10.1186/1471-2105-10-S11-S9 (PMC3226198; doi:10.1186/1471-2105-10-S11-S9)
Supplement: Additional file 2 — Tool Features. This file contains a summary of key features of the tools and resources evaluated here. [file 1471-2105-10-S11-S9-S2.xls]

## Sheet: Sheet1
Tools	OntoExpress	EasyGO	GOstat	AgBase	DAVID
Database update	Bi-annually	Bi-annually	Quarterly	Monthly	Annually
Result output	HTML, XLS, TXT	txt, graphical	Html, txt	xls, txt, xml	Html, txt, xls
Default background list	Available	Available	Available	N/A	Available
Custom Background list	Available (my own array)	Available	Available	N/A	Available
Online data storage		2-week	24 hours	On request	Not available
Uploading custom annotations	Available	Available on request	Available	Available on request	Available
User Assistance	Online help files, FAQ	User Manual; Demo-data	Short manual; example	Educational resources; tool wizard	Extensive manual; FAQ's; wizard
Annotation evidence code	not available	only as filter	only as filter	Available	Not available
Species	26	19	43	11	over 65,000
Statistical methods	Binomial, Chi-square, Hypergeometric	Binomial, Chi-square, Hypergeometric	Fisher's exact, Chi-Square	none	Modified Fisher 's (EASE)
False Discovery method	FDR, Bonferroni, Holm, sidak	FDR Yekutieli	FDR Benjamini, FDR Yekutieli P-value Holm	none	Bonferroni, FDR Benjamini, FDR Yekutieli P-value Holm, EASE P-value
Identifier input	AffyID	Clone/Probe ID	Genbank Symbols	UniprotID	Affymetrix ID
	Genbank Accession		Genbank Accessions	Uniprot Accession	Gene_ID
	Gene symbol		Uniprot Accession	GI numbers	Gene symbol
	Locus Link		EST accession	FASTA	Flybase ID
	UniGene				Genbank accession
	Genbank Nucleotide GI				Genpept accession
	Genbank sequence ID				GI accession
	TAIR ID				PIR accession
	TIGR ID				PIR ID
					PIR NREF ID
					RefSeq IDs
					Unigene Cluster ID
					Uniprot accession/ID
					UniRef
# databases implemented	Swissprot	Swissprot	GeneDB	CCatfishGO	BBID
	Homologene		Tair	ChickGO	BIND
	Entrez Gene		Tigr	MaizeGO	BLOCKS
	Unigene		Sgd	PigGO	CGAP BioCarta Pathway
	GO		Rgd	MaizeGO	CGAP SAGE*
	Proteome		GO	SheepGO	CGAP TISSUE*
	RDG			SalmonGO	COG/KOG
	MDG			UniprotSwiss	DIP
				Uniprot TrEMBL	Genetic Association Database
				TroutGO	GNF Affy*
				CowGO	GOA
					HIV Interaction
					HPRD*
					InterPro
					KEGG Compound
					KEGG Pathway
					KEGG Reaction
					MINT
					NCBI Entrez_Gene and LocusLink
					NCBI HomoloGene
					NCI Thesaurus*
					NCICB Decomposition Pathway
					NetAffy
					OMIM
					Panther Pathway*
					Panther Protein Family*
					PDB
					Pfam
					PIR NREF and iProClass
					PRINTS
					ProDom
					Prosite
					REACTOME*
					SCOPE
					SMART
					TIGR AFY
					TIGRPFAM
					Unigene EST Profile*
					Uniprot and UniRef100
