# Supplementary material for: Comparing gene annotation enrichment tools for functional modeling of agricultural microarray data
Source: BMC Bioinformatics. 2009 Oct 8;10(Suppl 11):S9. doi: 10.1186/1471-2105-10-S11-S9 (PMC3226198; doi:10.1186/1471-2105-10-S11-S9)
Supplement: Additional file 3 — Gene annotation enrichment GOSlims. This file contains the GOSlim distribution for each GO ontology category represented by the results of the gene annotation enrichment analysis from the Experimental Set. [file 1471-2105-10-S11-S9-S3.xls]

## Sheet: Slim Comparison
EXPERIMENTAL GENE SET
Biological Process
		Gostat	DAVID	EasyGO	onto
GO:0043412	biopolymer modification	0	5	0	0
GO:0002376	immune system process	0	5	0	0
GO:0006464	protein modification process	0	5	0	0
GO:0050896	response to stimulus	0	6	5	8
GO:0006955	immune response	0	5	0	0
GO:0043687	post-translational protein modification	0	5	0	0
GO:0006954	inflammatory response	0	2	0	0
GO:0030154	cell differentiation	0	0	0	7
GO:0008152	metabolic process	0	0	0	6
GO:0050789	regulation of biological process	0	0	0	51
GO:0007154	cell communication	0	0	0	8
GO:0043170	macromolecule metabolic process	0	0	0	4
GO:0007275	multicellular organismal development	0	0	0	7
GO:0009987	cellular process	0	0	0	20
GO:0008150	biological_process	0	0	0	19
Cellular Component
		gostat	DAVID	EasyGO	Onto
GO:0005622	intracellular	1	0	0	0
GO:0044421	extracellular region part	0	3	0	0
GO:0005576	extracellular region	0	5	0	2
GO:0044464	cell part	0	0	7	0
GO:0016020	membrane	0	0	0	3
GO:0005575	cellular_component	0	0	0	4
GO:0005615	extracellular space	0	0	0	1
GO:0005623	cell	0	0	0	3
Molecular Function
		Gostat	DAVID	EasyGO	Onto
GO:0005515	protein binding	4	14	12	8
GO:0005488	binding	1	0	0	4
GO:0005543	phospholipid binding	0	3	0	0
GO:0001664	G-protein-coupled receptor binding	0	3	0	0
GO:0008009	chemokine activity	0	3	0	0
GO:0005125	cytokine activity	0	4	0	0
GO:0005102	receptor binding	0	5	0	0
GO:0008289	lipid binding	0	3	0	0
GO:0042379	chemokine receptor binding	0	3	0	0
GO:0016787	hydrolase activity	0	0	0	2
GO:0016740	transferase activity	0	0	0	1
GO:0016301	kinase activity	0	0	0	1
GO:0030234	enzyme regulator activity	0	0	0	3
